# Supplementary material for: Social Determinants of the Transition in Food Consumption in Paraíba, Brazil, Between 2008 and 2018
Source: Nutrients. 2025 Aug 4;17(15):2550. doi: 10.3390/nu17152550 (PMC12348789; doi:10.3390/nu17152550)
Supplement: Supplementary file 1 [file nutrients-17-02550-s001.zip]

Archive with 1 entries (1 files):
- nutrients-3716172-supplementary.pdf
